# Supplementary material for: Highly Sensitive MXene/MMT-Based Hydrogel for Wearable Sensors and Flexible Supercapacitors
Source: Gels. 2025 Dec 11;11(12):1000. doi: 10.3390/gels11121000 (PMC12732765; doi:10.3390/gels11121000)
Supplement: Supplementary file 1 [file gels-11-01000-s001.zip]

Archive with 1 entries (1 files):
- gels-3989636-supplementary.pdf
